# Supplementary material for: Ejection Behavior of Commercial Hydrogels with Potential Use for Biomedical Applications via In Situ Bioprinting
Source: Gels. 2026 May 6;12(5):401. doi: 10.3390/gels12050401 (PMC13206198; doi:10.3390/gels12050401)
Supplement: Supplementary file 1 [file gels-12-00401-s001.zip]

Archive with 4 entries (4 files):
- SI video 4 Free ejection.mp4
- SI video 1 Bulkamid.mp4
- SI video 2 Orthovisc.mp4
- SI video 3 Growdex.mp4
